# Supplementary material for: Data on bioactive peptides derived from chicken hydrolysate with potential alcohol dehydrogenase stabilizing activity and in silico analysis of their potential activity and applicability
Source: Data Brief. 2020 Feb 3;29:105163. doi: 10.1016/j.dib.2020.105163 (PMC7016240; doi:10.1016/j.dib.2020.105163)
Supplement: Multimedia component 1 [file mmc1.xlsx]

## Sheet: Search data
Header	--------------------------------------------------------
Search title	Chuqiaofr9y20LM_190311-f20-ZT
Timestamp	2019-03-26T11:59:06Z
User
Email
Report URI	http://a12masas/mascot/cgi/master_results.pl?file=../data/20190326/F001255.dat
Peak list data path	tempfile
Peak list format	Mascot generic
Search type	MIS
Mascot version	2.6.0
Database	SwissProt
Fasta file	SwissProt_2019_01.fasta
Total sequences	559077
Total residues	200828568
Sequences after taxonomy filter	85687
Number of queries	11490
Search Parameters	--------------------------------------------------------
Taxonomy filter	. . . . . . Chordata (vertebrates and relatives)
Enzyme	None
Maximum Missed Cleavages	2
Fixed modifications
Quantitation method	None
Variable modifications
Peptide Mass Tolerance	0.3
Peptide Mass Tolerance Units	Da
Fragment Mass Tolerance	100
Fragment Mass Tolerance Units	ppm
Mass values	Monoisotopic
Instrument type	MALDI-QUAD-TOF
Isotope error mode	0
_DISTILLER_MDRO_VERSION	2.7.1.0
_DISTILLER_RAWFILE	{1}E:\SCSIE_20190314_Chuqiao_Narges_MH\LM_190311-f20-ZT.wiff
_DISTILLER_SOURCE_TYPE	{1}MS:1000398
_DISTILLER_INSTRUMENT_MODEL	{1}MS:1000932
_DISTILLER_SINGLE_PRECURSOR_PER_PEAKLIST	1
_DISTILLER_FRAGMENT_IONS_MASS_TYPE	m/z
_DISTILLER_PEPTIDE_IONS_MASS_TYPE	mh+
Format parameters	--------------------------------------------------------
Significance threshold	0.05
Max. number of hits	0
Use MudPIT protein scoring	1
Ions score cut-off	0.05
Include same-set proteins	0
Include sub-set proteins	1
Include unassigned	0
Require bold red	0
Use homology threshold	1
Group protein families	1
Show duplicate peptides	0

## Sheet: Results
prot_acc	prot_desc	prot_score	prot_mass	prot_matches	prot_matches_sig	prot_sequences	prot_sequences_sig	pep_query	pep_rank	pep_isbold	pep_isunique	pep_exp_mz	pep_exp_mr	pep_exp_z	pep_calc_mr	pep_delta	pep_start	pep_end	pep_score	pep_expect	pep_res_before	pep_seq	pep_res_after	pep_num_match
KCRM_CHICK	Creatine kinase M-type OS=Gallus gallus OX=9031 GN=CKM PE=2 SV=1	334	43301	19	19	14	14	1148	1	1	1	439.732	877.45	2	877.455	-0.0045	329	337	70.37	0.00098	A	AVGAVFDIS	N	7
KCRM_CHICK	Creatine kinase M-type OS=Gallus gallus OX=9031 GN=CKM PE=2 SV=1	334	43301	19	19	14	14	1782	1	1	1	473.745	945.475	2	945.481	-0.0057	87	94	56.01	0.049	K	DLFDPVIQ	D	6
KCRM_CHICK	Creatine kinase M-type OS=Gallus gallus OX=9031 GN=CKM PE=2 SV=1	334	43301	19	19	14	14	1858	1	1	1	949.41	948.403	1	948.408	-0.005	16	23	35.44	0.035	S	AEEEFPDL	S	4
KCRM_CHICK	Creatine kinase M-type OS=Gallus gallus OX=9031 GN=CKM PE=2 SV=1	334	43301	19	19	14	14	2591	1	1	1	496.267	990.519	2	990.524	-0.0054	352	360	83.47	2e-05	Q	MVVDGVKLM	V	8
KCRM_CHICK	Creatine kinase M-type OS=Gallus gallus OX=9031 GN=CKM PE=2 SV=1	334	43301	19	19	14	14	3629	1	1	1	1061.51	1060.5	1	1060.51	-0.0096	87	95	31.61	0.022	K	DLFDPVIQD	R	6
KCRM_CHICK	Creatine kinase M-type OS=Gallus gallus OX=9031 GN=CKM PE=2 SV=1	334	43301	19	19	14	14	3986	1	1	1	1074.57	1073.57	1	1073.58	-0.0102	86	94	67.69	0.0011	F	KDLFDPVIQ	D	8
KCRM_CHICK	Creatine kinase M-type OS=Gallus gallus OX=9031 GN=CKM PE=2 SV=1	334	43301	19	19	14	14	8458	1	1	1	724.376	1446.74	2	1446.75	-0.0085	329	342	46.96	0.0015	A	AVGAVFDISNADRL	G	6
KCRM_CHICK	Creatine kinase M-type OS=Gallus gallus OX=9031 GN=CKM PE=2 SV=1	334	43301	19	19	14	14	8823	1	1	1	742.355	1482.7	2	1482.7	-0.007	367	379	73.93	3.1e-05	K	LEQNQPIDDMIPA	Q	8
KCRM_CHICK	Creatine kinase M-type OS=Gallus gallus OX=9031 GN=CKM PE=2 SV=1	334	43301	19	19	14	14	9142	1	1	0	765.38	1528.74	2	1528.76	-0.0118	188	200	24.91	0.047	L	IDDHFLFDKPVSP	L	6
KCRM_CHICK	Creatine kinase M-type OS=Gallus gallus OX=9031 GN=CKM PE=2 SV=1	334	43301	19	19	14	14	9143	1	1	0	510.591	1528.75	3	1528.76	-0.0052	189	201	35.15	0.0035	I	DDHFLFDKPVSPL	L	6
KCRM_CHICK	Creatine kinase M-type OS=Gallus gallus OX=9031 GN=CKM PE=2 SV=1	334	43301	19	19	14	14	9741	1	1	0	821.922	1641.83	2	1641.84	-0.0115	188	201	54.38	0.00055	L	IDDHFLFDKPVSPL	L	11
KCRM_CHICK	Creatine kinase M-type OS=Gallus gallus OX=9031 GN=CKM PE=2 SV=1	334	43301	19	19	14	14	10462	1	1	1	927.933	1853.85	2	1853.86	-0.0113	54	70	52.88	0.00058	L	DDVIQTGVDNPGHPFIM	T	13
KCRM_CHICK	Creatine kinase M-type OS=Gallus gallus OX=9031 GN=CKM PE=2 SV=1	334	43301	19	19	14	14	10604	1	1	1	953.955	1905.9	2	1905.91	-0.0106	335	351	83.86	9.8e-07	F	DISNADRLGFSEVEQVQ	M	10
KCRM_CHICK	Creatine kinase M-type OS=Gallus gallus OX=9031 GN=CKM PE=2 SV=1	334	43301	19	19	14	14	10643	1	1	1	961.474	1920.93	2	1920.94	-0.0096	43	59	56.05	0.00078	L	RDKETPSGFTLDDVIQT	G	13
KCRB_BOVIN	Creatine kinase B-type OS=Bos taurus OX=9913 GN=CKB PE=1 SV=1	88	42692	6	6	4	4	5808	1	0	1	600.278	1198.54	2	1198.54	-0.0024	60	70	40.45	0.0092	T	GVDNPGHPYIM	T	7
FSIP2_MOUSE	Fibrous sheath-interacting protein 2 OS=Mus musculus OX=10090 GN=Fsip2 PE=1 SV=3	35	784366	1	1	1	1	1858	1	0	1	949.41	948.403	1	948.408	-0.005	6898	6905	35.44	0.035	G	EAEEFLPD	A	4
ENOB_RABIT	Beta-enolase OS=Oryctolagus cuniculus OX=9986 GN=ENO3 PE=1 SV=4	292	47039	9	9	5	5	9935	1	1	0	847.946	1693.88	2	1693.89	-0.0136	147	163	37.91	0.02	P	VPAFNVINGGSHAGNKL	A	7
ENOB_RABIT	Beta-enolase OS=Oryctolagus cuniculus OX=9986 GN=ENO3 PE=1 SV=4	292	47039	9	9	5	5	10237	1	1	0	888.919	1775.82	2	1775.83	-0.0094	369	384	54.1	0.00052	M	VSHRSGETEDTFIADL	V	14
ENOB_RABIT	Beta-enolase OS=Oryctolagus cuniculus OX=9986 GN=ENO3 PE=1 SV=4	292	47039	9	9	5	5	10578	1	1	0	635.681	1904.02	3	1904.03	-0.0051	145	163	36.85	0.0038	V	LPVPAFNVINGGSHAGNKL	A	6
ENOB_RABIT	Beta-enolase OS=Oryctolagus cuniculus OX=9986 GN=ENO3 PE=1 SV=4	292	47039	9	9	5	5	10687	1	1	1	969.459	1936.9	2	1936.92	-0.0126	200	218	61.25	2.4e-05	K	YGKDATNVGDEGGFAPNIL	E	8
ENOB_RABIT	Beta-enolase OS=Oryctolagus cuniculus OX=9986 GN=ENO3 PE=1 SV=4	292	47039	9	9	5	5	11029	1	1	1	1069.03	2136.04	2	2136.05	-0.0071	198	218	91.18	7.7e-08	K	AKYGKDATNVGDEGGFAPNIL	E	10
ENOB_CHICK	Beta-enolase OS=Gallus gallus OX=9031 GN=ENO3 PE=1 SV=3	114	47166	7	7	7	7	1336	1	0	1	452.75	903.486	2	903.489	-0.003	168	176	65.9	0.00026	E	FMVLPVGAA	S	6
ENOB_CHICK	Beta-enolase OS=Gallus gallus OX=9031 GN=ENO3 PE=1 SV=3	114	47166	7	7	7	7	3524	1	0	1	1053.53	1052.52	1	1052.51	0.0067	219	227	54.13	0.015	L	DNHEALELL	K	6
ENOB_CHICK	Beta-enolase OS=Gallus gallus OX=9031 GN=ENO3 PE=1 SV=3	114	47166	7	7	7	7	8152	1	0	1	704.778	1407.54	2	1407.55	-0.0063	292	302	38.41	0.02	S	IEDPFDQDDWE	A	9
ENOB_CHICK	Beta-enolase OS=Gallus gallus OX=9031 GN=ENO3 PE=1 SV=3	114	47166	7	7	7	7	9518	1	0	1	798.888	1595.76	2	1595.76	0.0039	211	225	38.72	0.0061	E	GGFAPNILDNHEALE	L	7
TITIN_HUMAN	Titin OS=Homo sapiens OX=9606 GN=TTN PE=1 SV=4	190	3813652	15	15	11	11	4769	1	1	0	562.326	1122.64	2	1122.64	-0.0068	22085	22095	49.83	0.033	D	IPGPPTGPIKF	D	5
TITIN_HUMAN	Titin OS=Homo sapiens OX=9606 GN=TTN PE=1 SV=4	190	3813652	15	15	11	11	5390	1	1	0	585.321	1168.63	2	1168.63	-0.007	19123	19132	47.62	0.0051	K	EDLQKPVLDL	K	7
TITIN_HUMAN	Titin OS=Homo sapiens OX=9606 GN=TTN PE=1 SV=4	190	3813652	15	15	11	11	5568	1	1	0	589.846	1177.68	2	1177.68	-0.005	14013	14023	48.12	0.029	K	VIDVPGPVRNL	E	6
TITIN_HUMAN	Titin OS=Homo sapiens OX=9606 GN=TTN PE=1 SV=4	190	3813652	15	15	11	11	6538	1	1	0	624.859	1247.7	2	1247.71	-0.0101	16122	16133	31.56	0.025	F	DVPGPVLDLKPV	V	6
TITIN_HUMAN	Titin OS=Homo sapiens OX=9606 GN=TTN PE=1 SV=4	190	3813652	15	15	11	11	6883	1	1	0	640.313	1278.61	2	1278.61	-0.0023	15106	15117	60.64	0.0037	K	DTFTTPGPPYAL	A	12
TITIN_HUMAN	Titin OS=Homo sapiens OX=9606 GN=TTN PE=1 SV=4	190	3813652	15	15	11	11	6959	1	1	1	641.804	1281.59	2	1281.6	-0.0093	20511	20522	41.65	0.0073	R	DPQYPPGPPAFP	K	6
TITIN_HUMAN	Titin OS=Homo sapiens OX=9606 GN=TTN PE=1 SV=4	190	3813652	15	15	11	11	7414	1	1	0	662.863	1323.71	2	1323.72	-0.007	14705	14717	38.77	0.046	E	VNVLDKPGPPAAF	D	5
TITIN_HUMAN	Titin OS=Homo sapiens OX=9606 GN=TTN PE=1 SV=4	190	3813652	15	15	11	11	8259	1	1	0	712.871	1423.73	2	1423.75	-0.0189	1579	1591	70.74	2.8e-05	R	ATGNPNPDIVWLK	N	9
TITIN_HUMAN	Titin OS=Homo sapiens OX=9606 GN=TTN PE=1 SV=4	190	3813652	15	15	11	11	8396	1	1	1	719.855	1437.7	2	1437.7	-0.0085	20510	20522	58.16	0.00038	A	RDPQYPPGPPAFP	K	8
TITIN_HUMAN	Titin OS=Homo sapiens OX=9606 GN=TTN PE=1 SV=4	190	3813652	15	15	11	11	8999	1	1	1	755.374	1508.73	2	1508.74	-0.0079	20509	20522	50.07	0.0013	Y	ARDPQYPPGPPAFP	K	10
TITIN_HUMAN	Titin OS=Homo sapiens OX=9606 GN=TTN PE=1 SV=4	190	3813652	15	15	11	11	9538	1	1	0	800.92	1599.83	2	1599.85	-0.0249	1350	1363	26.56	0.024	L	RIPVVLPEDEGIYT	A	6
TITIN_MOUSE	Titin OS=Mus musculus OX=10090 GN=Ttn PE=1 SV=1	123	3904053	10	10	9	9	5286	1	0	1	581.791	1161.57	2	1161.57	-0.0041	20876	20885	65.79	0.0018	K	FPFDVPSEPK	N	9
TPIS_CHICK	Triosephosphate isomerase OS=Gallus gallus OX=9031 GN=TPI1 PE=1 SV=2	136	26604	4	4	4	4	9099	1	1	1	508.622	1522.84	3	1522.85	-0.0058	236	248	61.73	0.00049	S	LKPEFVDIINAKH	-	7
TPIS_CHICK	Triosephosphate isomerase OS=Gallus gallus OX=9031 GN=TPI1 PE=1 SV=2	136	26604	4	4	4	4	9110	1	1	1	508.951	1523.83	3	1523.83	-0.0007	15	28	52.1	0.0019	M	NGDKKSLGELIHTL	N	7
TPIS_CHICK	Triosephosphate isomerase OS=Gallus gallus OX=9031 GN=TPI1 PE=1 SV=2	136	26604	4	4	4	4	9606	1	1	1	537.634	1609.88	3	1609.88	-0.0017	235	248	70.97	3.2e-05	A	SLKPEFVDIINAKH	-	14
TPIS_CHICK	Triosephosphate isomerase OS=Gallus gallus OX=9031 GN=TPI1 PE=1 SV=2	136	26604	4	4	4	4	10277	1	1	1	895.455	1788.9	2	1788.9	-0.0084	163	179	71.49	7.9e-05	L	AYEPVWAIGTGKTATPQ	Q	11
AATM_BOVIN	Aspartate aminotransferase, mitochondrial OS=Bos taurus OX=9913 GN=GOT2 PE=1 SV=2	101	47483	5	5	1	1	2180	1	1	1	965.522	964.515	1	964.523	-0.0083	39	48	60.31	0.0036	M	GPPDPILGVT	E	8
LDHA_CHICK	L-lactate dehydrogenase A chain OS=Gallus gallus OX=9031 GN=LDHA PE=1 SV=3	94	36491	5	5	3	3	8432	1	1	1	722.886	1443.76	2	1443.78	-0.0239	49	61	68.57	0.00065	L	TLVDVVEDKLKGE	M	9
LDHA_CHICK	L-lactate dehydrogenase A chain OS=Gallus gallus OX=9031 GN=LDHA PE=1 SV=3	94	36491	5	5	3	3	9948	1	1	1	848.897	1695.78	2	1695.79	-0.0055	191	207	41.06	0.0039	V	GEHGDSSVPVWSGVNVA	G	8
LDHA_CHICK	L-lactate dehydrogenase A chain OS=Gallus gallus OX=9031 GN=LDHA PE=1 SV=3	94	36491	5	5	3	3	11340	1	1	1	1230.67	2459.32	2	2459.33	-0.0081	21	45	34.75	0.04	H	NKISVVGVGAVGMACAISILMKDLA	D	9
G3P_BOVIN	Glyceraldehyde-3-phosphate dehydrogenase OS=Bos taurus OX=9913 GN=GAPDH PE=1 SV=4	81	35845	1	1	1	1	4169	1	1	1	542.276	1082.54	2	1082.54	-0.0029	31	39	80.94	1.3e-05	A	INDPFIDLH	Y	8
CASQ2_CHICK	Calsequestrin-2 OS=Gallus gallus OX=9031 GN=CASQ2 PE=1 SV=1	75	47121	5	5	4	4	697	1	1	1	818.35	817.342	1	817.349	-0.0072	307	313	48.43	0.015	I	DPDDFPL	L	5
CASQ2_CHICK	Calsequestrin-2 OS=Gallus gallus OX=9031 GN=CASQ2 PE=1 SV=1	75	47121	5	5	4	4	5853	1	1	1	601.315	1200.62	2	1200.62	-0.008	159	168	49.39	0.017	F	DQIDDEIKLI	G	10
CASQ2_CHICK	Calsequestrin-2 OS=Gallus gallus OX=9031 GN=CASQ2 PE=1 SV=1	75	47121	5	5	4	4	8241	1	1	1	711.36	1420.71	2	1420.71	-0.0033	159	170	39.73	0.0061	F	DQIDDEIKLIGY	F	10
CASQ2_CHICK	Calsequestrin-2 OS=Gallus gallus OX=9031 GN=CASQ2 PE=1 SV=1	75	47121	5	5	4	4	9793	1	1	1	826.914	1651.81	2	1651.82	-0.0063	24	37	44.63	0.0021	L	NFPTYDGKDRVIDL	N	7
G3P_CHICK	Glyceraldehyde-3-phosphate dehydrogenase OS=Gallus gallus OX=9031 GN=GAPDH PE=2 SV=3	68	35681	4	4	3	3	642	1	1	1	406.746	811.477	2	811.48	-0.0031	265	272	48.73	0.027	A	DGPLKGIL	G	6
G3P_CHICK	Glyceraldehyde-3-phosphate dehydrogenase OS=Gallus gallus OX=9031 GN=GAPDH PE=2 SV=3	68	35681	4	4	3	3	1195	1	1	1	442.264	882.513	2	882.518	-0.0049	264	272	55.23	0.0083	A	ADGPLKGIL	G	12
G3P_CHICK	Glyceraldehyde-3-phosphate dehydrogenase OS=Gallus gallus OX=9031 GN=GAPDH PE=2 SV=3	68	35681	4	4	3	3	3610	1	1	1	1060.52	1059.52	1	1059.52	-0.0077	31	39	51.44	0.045	A	INDPFIDLN	Y	7
HSP70_PLEWA	Heat shock 70 kDa protein OS=Pleurodeles waltl OX=8319 GN=HSP70 PE=2 SV=1	58	70933	1	1	1	1	11442	1	1	1	966.508	2896.5	3	2896.51	-0.0089	196	222	58.25	0.00013	L	NVLIFDLGGGTFDVSILTIDDGIFEVK	A	11
OAS2_RAT	2~-5~-oligoadenylate synthase 2 OS=Rattus norvegicus OX=10116 GN=Oas2 PE=2 SV=1	58	84012	1	1	1	1	1798	1	1	1	473.745	945.476	2	945.52	-0.0442	84	91	58.07	0.03	S	EVMIDVLK	V	7
TENR_HUMAN	Tenascin-R OS=Homo sapiens OX=9606 GN=TNR PE=1 SV=3	57	149467	1	1	1	1	406	1	1	1	785.401	784.394	1	784.397	-0.0028	954	960	56.57	0.028	M	DNPVDLI	A	5
ACTS_ATRMM	Actin, alpha skeletal muscle OS=Atractaspis microlepidota microlepidota OX=172021 GN=ACTA1 PE=2 SV=1	54	42034	3	3	3	3	7369	1	1	1	660.318	1318.62	2	1318.63	-0.0089	22	34	44.54	0.018	A	GFAGDDAPRAVFP	S	8
ACTS_ATRMM	Actin, alpha skeletal muscle OS=Atractaspis microlepidota microlepidota OX=172021 GN=ACTA1 PE=2 SV=1	54	42034	3	3	3	3	7966	1	1	0	691.83	1381.65	2	1381.65	-0.0093	181	192	33.95	0.031	L	DLAGRDLTDYLM	K	4
ACTS_ATRMM	Actin, alpha skeletal muscle OS=Atractaspis microlepidota microlepidota OX=172021 GN=ACTA1 PE=2 SV=1	54	42034	3	3	3	3	10321	1	1	1	900.903	1799.79	2	1799.8	-0.0095	299	315	44.27	0.0033	N	NVMSGGTTMYPGIADRM	Q	6
ACTBL_HUMAN	Beta-actin-like protein 2 OS=Homo sapiens OX=9606 GN=ACTBL2 PE=1 SV=2	47	41976	2	2	2	2	7919	1	0	1	688.829	1375.64	2	1375.65	-0.0088	20	33	47.03	0.0044	K	AGFGGDDAPRAVFP	S	6
ACTN2_BOVIN	Alpha-actinin-2 OS=Bos taurus OX=9913 GN=ACTN2 PE=2 SV=1	53	103713	1	1	1	1	2188	1	1	1	483.774	965.534	2	965.537	-0.0031	222	229	52.52	0.0058	K	HLDIPKML	D	5
G6PI_MOUSE	Glucose-6-phosphate isomerase OS=Mus musculus OX=10090 GN=Gpi PE=1 SV=4	52	62727	1	1	1	1	6952	1	1	1	641.334	1280.65	2	1280.66	-0.0085	539	550	52.07	0.0068	H	DSSTNGLISFIK	Q	8
KPYM_CHICK	Pyruvate kinase PKM OS=Gallus gallus OX=9031 GN=PKM PE=2 SV=2	49	57978	1	1	1	1	3015	1	1	1	507.259	1012.5	2	1012.51	-0.0043	294	303	49.17	0.038	R	GDLGIEIPAE	K	7
ALBU_CHICK	Serum albumin OS=Gallus gallus OX=9031 GN=ALB PE=1 SV=2	47	69872	2	2	2	2	6321	1	1	1	616.311	1230.61	2	1230.61	-0.0062	323	333	41.45	0.044	E	FDEKPADLPSL	V	11
ALBU_CHICK	Serum albumin OS=Gallus gallus OX=9031 GN=ALB PE=1 SV=2	47	69872	2	2	2	2	8545	1	1	1	730.366	1458.72	2	1458.72	-0.0069	323	335	41.15	0.0073	E	FDEKPADLPSLVE	K	7
DIEXF_DANRE	Digestive organ expansion factor OS=Danio rerio OX=7955 GN=diexf PE=2 SV=2	45	86748	1	1	1	1	8151	1	1	1	704.777	1407.54	2	1407.52	0.0237	92	103	45.4	0.0086	E	SEEEDNEEEAEV	E	6
H2AJ_BOVIN	Histone H2A.J OS=Bos taurus OX=9913 GN=H2AFJ PE=2 SV=1	45	14011	1	1	1	1	8686	1	1	1	736.897	1471.78	2	1471.79	-0.0082	90	102	45.27	0.012	R	NDEELNKLLGKVT	I	7
CYCB_TAKRU	Cytochrome c-b OS=Takifugu rubripes OX=31033 GN=cyc-B PE=3 SV=1	45	11568	1	1	1	1	10875	1	1	1	509.54	2034.13	4	2034.13	-0.0042	71	88	44.83	0.007	L	ENPKKYIPGTKMIFAGIK	K	7
LRC38_HUMAN	Leucine-rich repeat-containing protein 38 OS=Homo sapiens OX=9606 GN=LRRC38 PE=1 SV=1	44	32061	1	1	1	1	838	1	1	1	833.402	832.394	1	832.517	-0.1226	19	26	43.57	0.048	L	LLLLAPGH	A	5
COJA1_HUMAN	Collagen alpha-1(XIX) chain OS=Homo sapiens OX=9606 GN=COL19A1 PE=1 SV=3	43	115149	1	1	1	1	11114	1	1	1	1098.54	2195.06	2	2195.19	-0.1227	416	438	43.33	0.04	G	PPGKPGPPGPPGPPGIQGIHQTL	G	5
CASS4_HUMAN	Cas scaffolding protein family member 4 OS=Homo sapiens OX=9606 GN=CASS4 PE=1 SV=2	42	87090	1	1	1	1	5870	1	1	1	601.843	1201.67	2	1201.69	-0.0213	176	186	42.24	0.023	D	VPTQHRGPVVL	K	6
PGAM1_CHICK	Phosphoglycerate mutase 1 OS=Gallus gallus OX=9031 GN=PGAM1 PE=1 SV=3	41	28880	1	1	1	1	4470	1	1	1	1101.6	1100.59	1	1100.61	-0.0186	210	219	41.26	0.012	N	LPTGIPIVYE	L	6
KCP_MOUSE	Kielin/chordin-like protein OS=Mus musculus OX=10090 GN=Kcp PE=1 SV=2	41	166513	1	1	1	1	10407	1	1	1	914.422	2740.24	3	2740.15	0.0979	856	880	40.78	0.041	L	PDPLDPTCSLCTCEEGSMRCQKKPC	P	5
MYSS_CHICK	Myosin heavy chain, skeletal muscle, adult OS=Gallus gallus OX=9031 PE=1 SV=4	41	223006	1	1	1	1	7024	1	1	1	644.347	1286.68	2	1286.69	-0.01	294	304	40.57	0.029	M	SNKKPELIDML	L	6
NBPFA_HUMAN	Neuroblastoma breakpoint family member 10 OS=Homo sapiens OX=9606 GN=NBPF10 PE=2 SV=2	39	96366	1	1	1	1	8843	1	1	1	742.365	1482.71	2	1482.62	0.0963	470	482	39.28	0.018	E	VPEDSQEECAITY	S	6
G3PT_BOVIN	Glyceraldehyde-3-phosphate dehydrogenase, testis-specific OS=Bos taurus OX=9913 GN=GAPDHS PE=2 SV=1	38	43260	1	1	1	1	1246	1	1	1	890.415	889.408	1	889.418	-0.0104	90	97	38.29	0.03	V	AVNDPFID	L	5
TSH1_DANRE	Teashirt homolog 1 OS=Danio rerio OX=7955 GN=tshz1 PE=2 SV=1	34	127841	1	1	1	1	4096	1	1	1	538.268	1074.52	2	1074.56	-0.0378	502	510	33.96	0.029	V	FDPVVEEKI	Q	6
PCD15_CHICK	Protocadherin-15 OS=Gallus gallus OX=9031 GN=Pcdh15 PE=1 SV=1	32	209017	1	1	1	1	11484	1	1	1	730.359	3646.76	5	3646.88	-0.1169	40	74	32.21	0.043	P	PATIVPIDEESRNGTILVDNMLIKGTAAGPDPTIE	L	5
PGCA_RAT	Aggrecan core protein OS=Rattus norvegicus OX=10116 GN=Acan PE=1 SV=2	24	220983	1	1	1	1	9398	1	1	1	788.403	1574.79	2	1574.73	0.0594	1889	1904	24.16	0.034	S	LTDTPTLASPEGSGET	E	6
RYR3_RABIT	Ryanodine receptor 3 OS=Oryctolagus cuniculus OX=9986 PE=1 SV=1	22	551576	1	1	1	1	2404	1	1	1	491.265	1470.77	3	1470.79	-0.0207	1113	1126	22.35	0.043	I	ELGPMTKPLCLKAA	G	5
SYTL2_BOVIN	Synaptotagmin-like protein 2 OS=Bos taurus OX=9913 GN=SYTL2 PE=2 SV=1	20	105785	1	1	1	1	3258	1	1	1	517.262	1548.76	3	1548.71	0.0593	392	406	19.94	0.038	L	PFQSSASSPSPSKNE	T	4
CO3_EPTBU	Complement C3 (Fragment) OS=Eptatretus burgeri OX=7764 GN=C3 PE=1 SV=1	20	181631	1	1	1	1	7752	1	1	1	679.506	1357	2	1356.75	0.2466	30	42	19.73	0.049	E	VHVLLVNPHTGAT	L	3
HDHD2_DANRE	Haloacid dehalogenase-like hydrolase domain-containing protein 2 OS=Danio rerio OX=7955 GN=hdhd2 PE=2 SV=1	19	28528	1	1	1	1	6818	1	1	1	636.839	1271.66	2	1271.69	-0.0245	252	262	19.22	0.033	V	NYILDHLLGSK	-	4
